# Supplementary material for: An ATP-Binding Cassette Transporter, LaABCB11, Contributes to Alkaloid Transport in Lycoris aurea
Source: Int J Mol Sci. 2021 Oct 24;22(21):11458. doi: 10.3390/ijms222111458 (PMC8584037; doi:10.3390/ijms222111458)
Supplement: Supplementary file 1 [file ijms-22-11458-s001.zip]

Archive with 2 entries (2 files):
- Supplemental information 1.pdf
- Table S1 Primer.pdf
